# Supplementary material for: Localization diagnosis of low back pain in a population-based study of a Japanese mountain village
Source: PLoS One. 2023 Feb 23;18(2):e0282115. doi: 10.1371/journal.pone.0282115 (PMC9949659; doi:10.1371/journal.pone.0282115)
Supplement: S1 Table — (XLSX) [file pone.0282115.s001.xlsx]

## Sheet: Figure 2,5 Table 1,3
	ｎ	% of total	% of LBP-positive group	% of LBP-one location group	ODI	ODI SD	EQ5D	EQ-5D SD	EQ-5D VAS	EQ-5D VAS SD	Hypertension	Diabetes mellitus	Cerebrovascular disorder	Ischemic heart disease	Smoking
total	174				11.2254	11.8003	0.86668	0.188479	75.0629	14.4048	93	18	6	12	9
LBP-negative	81	46.5517			7.30556	10.347	0.9156	0.147378	79.1875	13.8023	41	9	2	6	5
LBP-positive	93	53.4483			14.6237	12.0459	0.823925	0.209836	71.5699	14.0853	52	9	4	6	4
A	48	27.2727	51.6129		14.9074	13.2479	0.803437	0.24356	72.4792	14.1171
B	38	21.5909	40.8602		12.9825	9.08449	0.861868	0.122799	72.8158	12.1587
C	26	14.7727	27.957		22.5641	13.1568	0.730192	0.270152	64.8846	16.57
D	14	7.95455	15.0538		16.9841	15.5239	0.796286	0.340606	75	15.698
LBP-one location	69	39.2045	74.1935		13.2689	11.1848	0.836362	0.185755	72.3043	13.3213	38	6	4	4	2
A	34	19.3182	36.5591	49.2754	12.8105	11.9191	0.822794	0.196923	72.4706	13.0367	22	4	4	4	1
B	20	11.3636	21.5054	28.9855	10.2222	7.93181	0.885	0.125571	75.25	9.28372	8	1	0	0	0
C	10	5.68182	10.7527	14.4928	22.8889	11.1577	0.7238	0.214007	62.5	16.1632	5	1	0	0	1
D	5	2.84091	5.37634	7.24638	9.33333	4.53246	0.9592	0.0816	79	12.4097	3	0	0	0	0
