# Supplementary material for: Localization diagnosis of low back pain in a population-based study of a Japanese mountain village
Source: PLoS One. 2023 Feb 23;18(2):e0282115. doi: 10.1371/journal.pone.0282115 (PMC9949659; doi:10.1371/journal.pone.0282115)
Supplement: S2 Table — (XLSX) [file pone.0282115.s002.xlsx]

## Sheet: Table 2
NRS score
	Morning awakening	Walking	Standing	Sitting	Lying
total	1.14943	0.890805	1.50575	1.22414	0.597701
LBP-negative	0.222222	0.197531	0.592593	0.567901	0.345679
LBP-positive	1.95699	1.49462	2.30108	1.7957	0.817204
LBP-one location	1.66667	1.31884	1.71014	1.47826	0.768116
SD
total	1.91803	1.76317	2.32118	1.89108	1.52345
LBP-negative	0.702728	0.807675	1.59302	1.38723	1.17757
LBP-positive	2.24765	2.11306	2.55176	2.0768	1.74101
LBP-one location	2.13777	2.01798	2.24642	1.80666	1.73744
