# Supplementary material for: Localization diagnosis of low back pain in a population-based study of a Japanese mountain village
Source: PLoS One. 2023 Feb 23;18(2):e0282115. doi: 10.1371/journal.pone.0282115 (PMC9949659; doi:10.1371/journal.pone.0282115)
Supplement: S3 Table — (XLSX) [file pone.0282115.s003.xlsx]

## Sheet: Figure 3,4
NRS score
	Morning awakening	Walking	Standing	Sitting	Lying
A	1.70588	1.08824	1.41176	1.47059	0.882353
B	1.55	1.45	1.15	1.5	0.7
C	1	2.3	3.7	1.3	0.1
D	3.2	0.4	2	1.8	1.6
SD
A	2.26909	1.82092	2.01637	1.89791	1.99654
B	1.80208	1.90984	1.79652	1.80278	1.45258
C	1.67332	2.75862	2.79464	1.41774	0.3
D	2.48193	0.8	1.89737	1.83303	2.05913
SE
A	0.389146	0.312285	0.345804	0.32549	0.342403
B	0.402958	0.427054	0.401715	0.403113	0.324808
C	0.52915	0.872353	0.883742	0.44833	0.0948683
D	1.10995	0.357771	0.848528	0.819756	0.920869
